# Supplementary material for: LRP5 regulates the expression of STK40, a new potential target in triple-negative breast cancers
Source: Oncotarget. 2018 Apr 27;9(32):22586–604. doi: 10.18632/oncotarget.25187 (PMC5978250; doi:10.18632/oncotarget.25187)
Supplement: Supplementary file 2 [file oncotarget-09-22586-s002.xlsx]

## Sheet: LRP5 only - DOWN - 24h
gene name	entrez	BrainarrayID	LRP5.2_CT_24h_pv	LRP5.4_CT_24h_pv	LRP5.2_CT_24h_pvAdj	LRP5.4_CT_24h_pvAdj	LRP5.2_CT_24h_log2FC	LRP5.4_CT_24h_log2FC
LRP5	4041	4041_at	3.21724612888895e-12	2.4025922751302e-13	3.77479488302541e-08	5.63792303282053e-09	-1.49475727927392	-1.73862988876386
STK40	83931	83931_at	4.36135412441348e-06	2.85963479350811e-07	0.0036551262815531	0.000248534037275783	-0.48126880863146	-0.588098367532913
ADAMTS15	170689	170689_at	2.05466916613086e-05	9.71709062344707e-05	0.0121145810049673	0.024257579635086	-0.743475264662103	-0.648638767957205

## Sheet: LRP5 only - UP - 24h
gene name	entrez	BrainarrayID	LRP5.2_CT_24h_pv	LRP5.4_CT_24h_pv	LRP5.2_CT_24h_pvAdj	LRP5.4_CT_24h_pvAdj	LRP5.2_CT_24h_log2FC	LRP5.4_CT_24h_log2FC
ZNF367	195828	195828_at	4.64922135516444e-07	1.07394070026748e-07	0.000779275916573492	0.000136755838839414	0.73283830963002	0.811691663547626
HEATR1	55127	55127_at	1.75022686742188e-07	1.16906524089674e-07	0.000410708236709218	0.000137166424714414	0.439463827374087	0.451844733963028
INPP5A	3632	3632_at	7.25970762728886e-07	2.03033140446177e-07	0.00106472686988725	0.000198515653071249	0.417605050604154	0.457071564170354
ACVR1C	130399	130399_at	1.03617748717677e-07	5.57702019667511e-07	0.000270166010156557	0.000411393150667933	0.966196011489702	0.858957513186863
C5orf43	643155	643155_at	7.32530523850146e-06	6.42613203136219e-06	0.0053717378977086	0.00320841732442437	0.550573171435585	0.55630938640834

## Sheet: LRP6 only - DOWN - 24h
gene name	entrez	BrainarrayID	LRP6.7_CT_24h_pv	LRP6.8_CT_24h_pv	LRP6.7_CT_24h_pvAdj	LRP6.8_CT_24h_pvAdj	LRP6.7_CT_24h_log2FC	LRP6.8_CT_24h_log2FC
LRP6	4040	4040_at	1.1558745020789e-12	1.36732086396459e-13	1.57096132681477e-08	2.1156324564044e-09	-1.55514178302632	-1.75999617642146
LARP4	113251	113251_at	8.12500559560985e-05	1.39747618516157e-09	0.016295844556118	2.01949402434316e-06	-0.435943972034023	-0.966380819509686
MDM2	4193	4193_at	7.5950386541922e-08	1.14326313922162e-05	6.80535841572871e-05	0.00343946318268905	-0.689440532814704	-0.477055398502383
CNTN5	53942	53942_at	0.000160536781805931	1.25558766014113e-05	0.0241484366785767	0.00368295250410896	-0.465289096309163	-0.582365466939793
FLRT3	23767	23767_at	5.02222033742448e-05	7.77495436998205e-05	0.0111180587205663	0.0145957663396799	-0.468537239485091	-0.450535134956318
HSDL1	83693	83693_at	2.27965786147068e-06	0.000219437819589216	0.000876958219299524	0.0294247307113174	-0.696544506809824	-0.472325067431577

## Sheet: LRP6 only - UP - 24h
gene name	entrez	BrainarrayID	LRP6.7_CT_24h_pv	LRP6.8_CT_24h_pv	LRP6.7_CT_24h_pvAdj	LRP6.8_CT_24h_pvAdj	LRP6.7_CT_24h_log2FC	LRP6.8_CT_24h_log2FC
IFFO2	126917	126917_at	1.31547622005104e-05	2.79543102853017e-05	0.00376450792435582	0.00676263757891638	0.446864085617183	0.419626654731366
CFDP1	10428	10428_at	0.000136280663612559	0.00016141742177689	0.0220959202470101	0.0245138983160224	0.567769284282001	0.558670944573897
FBN1	2200	2200_at	0.00037809876657236	0.000197750837235967	0.0389238420989743	0.0276215544439238	0.409110522502115	0.436623865881883
					3

## Sheet: LRP5 & LRP6 - DOWN - 24h 
gene name	entrez	BrainarrayID	LRP5.2_CT_24h_pvAdj	LRP5.4_CT_24h_pvAdj	LRP5.2_CT_24h_log2FC	LRP5.4_CT_24h_log2FC	LRP6.7_CT_24h_pvAdj	LRP6.8_CT_24h_pvAdj	LRP6.7_CT_24h_log2FC	LRP6.8_CT_24h_log2FC

## Sheet: LRP5 & LRP6 - UP - 24h  
gene name	entrez	BrainarrayID	LRP5.2_CT_24h_pvAdj	LRP5.4_CT_24h_pvAdj	LRP5.2_CT_24h_log2FC	LRP5.4_CT_24h_log2FC	LRP6.7_CT_24h_pvAdj	LRP6.8_CT_24h_pvAdj	LRP6.7_CT_24h_log2FC	LRP6.8_CT_24h_log2FC
DESI2	51029	51029_at	3.14790978700889e-05	5.51902830451282e-06	0.647387637505146	0.729753351963315	1.87e-05	2.02e-06	0.634583015318442	0.728720493094232
CSGALNACT2	55454	55454_at	0.000589701862632664	9.90340446754934e-05	0.621912416064591	0.686608901400529	4.72e-05	5.9e-06	0.708612786173855	0.812557123251292
RAB11FIP2	22841	22841_at	0.000680094847460907	0.000597516802120883	0.657321710017811	0.61791914477947	0.000101923912133209	0.000314619681576951	0.704695913085416	0.633423897291181
VPS4B	9525	9525_at	0.0184208536793857	0.00575140348654157	0.447116087724361	0.489150732235001	0.00464617931463995	0.000880616102071761	0.478478574450362	0.564194934134543
